# Supplementary material for: Autistic Individuals Are Flexible with Physical and Emotion Gradable Adjectives
Source: Behav Sci (Basel). 2026 Feb 19;16(2):297. doi: 10.3390/bs16020297 (PMC12938400; doi:10.3390/bs16020297)
Supplement: Supplementary file 1 [file behavsci-16-00297-s001.zip]

Archive with 1 entries (1 files):
- behavsci-3934560-supplementary.pdf
